# Supplementary material for: Genome-Wide Identification and Expression Analysis of the DA1 Gene Family in Sweet Potato and Its Two Diploid Relatives
Source: Int J Mol Sci. 2024 Mar 5;25(5):3000. doi: 10.3390/ijms25053000 (PMC10931741; doi:10.3390/ijms25053000)
Supplement: Supplementary file 1 [file ijms-25-03000-s001.zip]

Archive with 1 entries (1 files):
- ijms-2839288-supplementary.pdf
